# Supplementary material for: Deep Learning Enables Instant and Versatile Estimation of Rice Yield Using Ground-Based RGB Images
Source: Plant Phenomics. 2023 Jul 28;5:0073. doi: 10.34133/plantphenomics.0073 (PMC10795498; doi:10.34133/plantphenomics.0073)
Supplement: Supplementary 1 — Tables S1 to S3 Figs. S1 to S8 [file plantphenomics.0073.f1.zip]

Archive with 4 entries (4 files):
- Supplementary Figures_PP.pdf
- Supplementary Table S1.xlsx
- Supplementary Table S2.xlsx
- Supplementary Table S3.xlsx
