# Supplementary material for: Deep Learning Enables Instant and Versatile Estimation of Rice Yield Using Ground-Based RGB Images
Source: Plant Phenomics. 2023 Jul 28;5:0073. doi: 10.34133/plantphenomics.0073 (PMC10795498; doi:10.34133/plantphenomics.0073)
Supplement: Supplementary 1 — Tables S1 to S3 Figs. S1 to S8 [file plantphenomics.0073.f1.zip › Supplementary Table S2.xlsx]

## Sheet: Table S2
Table S2. The list of the rice cultivars in the database with the number of harvested plot and avaraged yield
Cultivar	Harvested plot	Rough grain yield (t ha-1)
NERICA 4	520	3.37117
Sahel 108	499	7.21647
IR 64	335	5.94064
NERICA L-19	267	6.08118
JT11	219	6.39529
Orylux 6	155	4.89812
WITA 9	137	6.12917
X265	111	1.37947
ARICA 3	107	4.54868
Bouaké Ameliore	100	4.08232
CY2	100	5.00127
IR 841	100	5.89
Sahel 210	80	7.81374
Koshihikari	63	5.10768
Hoshijirushi	54	8.62727
Sahel 177	50	8.83745
Sahel 134	49	7.33994
Sahel 108_Saltol	48	6.86451
ISRIZ10	44	8.2137
NERICA 8	40	5.51173
ISRIZ09	36	7.43193
NERICA 1	32	4.43375
Sahel 108_qRL_1	32	8.4214
Sahel 108_qRL-2	32	8.30402
IR 1055-14-1-1	30	7.64646
X360	22	5.0929
C26	20	4.72504
Manamusume	20	5.67276
NERICA 14	20	6.68295
NERICA 6	20	3.40295
Hitomebore	19	5.47149
IRBB 66	16	6.49028
OM4900	16	7.65612
Basmati370	15	4.1343
PR101	15	4.46236
PR107	15	7.03333
PR23	15	6.83993
PR25	15	6.24593
Tsiresindrano (X398)	15	4.60151
BR28	14	6.90483
IR 64-21	14	7.37619
IR 77298-14-1-2-10	14	6.27739
Oryzica sabana 6	14	4.57753
PR24	14	4.8045
Takanari	14	5.88295
IR 95042:13-B-7-11-15-3	13	6.20472
IRRI 104	13	6.72775
M202	13	3.80984
Oryzica sabana 10	13	5.01509
CT11891-2-2-7-M	12	4.60673
Giza 178	12	7.35643
IRRI 147	12	6.97734
Jasmine 85	12	7.36317
Moroberekan	12	3.32674
SANHUANGZHAN NO 2	12	7.19021
TEQING	12	8.09647
TN1	12	6.46974
TXD 306	12	6.59902
YP16-37	12	3.6185
Hokkai 188	11	2.95406
IR 10F360	11	7.05453
IR 77186-122-2-2-3	11	7.78748
Manaw Thukha	11	6.89775
MINGHUI 63	11	6.01513
ZHENSHAN 97 B	11	6.51583
AZUCENA	10	3.97971
F50	10	7.63217
IR 10M300	10	7.85396
IR 69726-116-1-1	10	7.74676
IR 93340:14-B-21-17-12-1RGA-2RGA-1-B-B	10	7.77093
IR 93354:34-B-5-1-23-1RGA-2RGA-1-B-B	10	8.32216
IRRI 154	10	7.84752
Kinandang Patong	10	5.29651
MG 2::IRGC 79837-1	10	8.45117
MTU1010	10	7.38272
N 22::IRGC 19379-1	10	4.65315
NSIC Rc240	10	7.55697
Oryzica Llanos 5	10	6.78683
Chhomrong Dhan	9	3.88301
DOURADAO	9	7.63735
GSR IR2-9-R1-SU3-Y2	9	8.1457
Oryzica 1	9	6.33543
PRIMAVERA::C1	9	3.8759
Sambha Mahsuri + Sub1	9	5.82881
ARICA 12	8	8.6042
ARICA 8	8	8.34853
IR 6	8	6.70735
IR 78222-20-7-148-2-B-B-B-B	8	4.71712
IR 84944-83-15-481-B	8	6.06403
Nanhi	8	5.43178
DJ123	7	6.01579
IR 126182-1-1-1	7	6.59662
Swarna	7	5.57899
UPL RI 7::IRTP 9897-C1	7	9.15345
Beniasahi	6	3.30468
Kelimalanga	6	4.66517
NIL5	6	7.01282
Sadri	6	2.93509
Shin-Habutaemochi	6	4.36834
YP5	6	5.15789
YTH183	6	7.06395
GIGANTE	5	5.21588
Supa	5	5.32507
Zanton::IRGC 31248-1	5	3.3986
IR 13F167	4	6.44512
IR 93343:32-B-13-8-17-1RGA-2RGA-1-B-B	4	6.39303
IR 93344:23-B-16-22-8-1RGA-2RGA-1-B-B	4	7.41102
IR 93345:10-B-4-23-16-1RGA-2RGA-1-B-B	4	5.88397
IR 93345:24-B-10-8-3-1RGA-2RGA-1-B-B	4	6.59447
IR 93345:28-B-9-18-6-1RGA-2RGA-1-B-B	4	5.9749
IR 93346:10-B-2-11-14-1RGA-2RGA-1-B-B	4	6.36509
IR 93346:17-B-7-2-6-1RGA-2RGA-1-B-B	4	6.31117
IR 93346:35-B-23-2-7-1RGA-2RGA-1-B-B	4	6.72704
IR 93347:21-B-7-7-5-1RGA-2RGA-1-B-B	4	6.98642
IR 93347:4-B-9-9-22-1RGA-2RGA-1-B-B	4	6.78201
IR 93348:11-B-5-22-8-1RGA-2RGA-1-B-B	4	7.34093
IR 93348:34-B-22-21-14-1RGA-2RGA-1-B-B	4	6.09596
IR 93349:12-B-5-5-19-1RGA-2RGA-1-B-B	4	6.54947
IR 93349:13-B-8-5-4-1RGA-2RGA-1-B-B	4	6.22921
IR 93349:30-B-6-20-10-1RGA-2RGA-1-B-B	4	7.19053
IR 93349:32-B-9-4-8-1RGA-2RGA-1-B-B	4	6.62736
IR 93349:39-B-8-7-22-1RGA-2RGA-1-B-B	4	5.78272
IR 93349:49-B-7-1-2-1RGA-2RGA-1-B-B	4	6.96237
IR 93349:51-B-18-12-23-1RGA-2RGA-1-B-B	4	6.03802
IR 93350:3-B-4-11-21-1RGA-2RGA-1-B-B	4	5.23241
IR64_qEMF	4	6.19541
Jamir	4	5.64421
LOCAL CHECK (2013)	4	7.54151
URAIBOOL::IRGC 52785-1	4	4.11232
WAB 1133 (TOG 5307)	4	3.31282
WAB 1291 (TOG 5681)	4	2.59972
YP16-40	4	2.8933
YP16-44	4	4.80227
Akinouta	3	5.31739
AR051H	3	4.75227
IR 93343:42-B-13-20-14-1RGA-2RGA-1-B-B	3	7.18454
IR 93343:52-B-16-20-23-1RGA-2RGA-1-B-B	3	6.69205
IR 93344:13-B-4-17-11-1RGA-2RGA-1-B-B	3	7.46953
IR 93344:3-B-6-13-17-1RGA-2RGA-1-B-B	3	5.35665
IR 93345:13-B-8-17-11-1RGA-2RGA-1-B-B	3	7.47776
IR 93345:31-B-2-4-6-1RGA-2RGA-1-B-B	3	6.1353
IR 93346:18-B-24-12-5-1RGA-2RGA-1-B-B	3	6.42473
IR 93346:19-B-7-21-13-1RGA-2RGA-1-B-B	3	5.95466
IR 93346:23-B-10-4-3-1RGA-2RGA-1-B-B	3	5.883
IR 93346:2-B-5-9-8-1RGA-2RGA-1-B-B	3	5.50032
IR 93346:31-B-9-11-8-1RGA-2RGA-1-B-B	3	6.07949
IR 93346:33-B-10-8-18-1RGA-2RGA-1-B-B	3	7.0415
IR 93346:5-B-3-3-7-1RGA-2RGA-1-B-B	3	5.8627
IR 93347:1-B-8-4-7-1RGA-2RGA-1-B-B	3	7.39984
IR 93347:6-B-21-5-6-1RGA-2RGA-1-B-B	3	8.08767
IR 93348:15-B-16-20-21-1RGA-2RGA-1-B-B	3	5.99309
IR 93349:18-B-21-16-1-1RGA-2RGA-1-B-B	3	6.87996
IR 93349:37-B-23-19-8-1RGA-2RGA-1-B-B	3	8.20653
IR 93349:46-B-16-2-4-1RGA-2RGA-1-B-B	3	8.44092
IR 93350:1-B-17-5-19-1RGA-2RGA-1-B-B	3	6.00007
IR64	3	6.91057
NIL8	3	6.72328
Rakorintsana	3	4.28911
AR708H	2	7.47623
ARC1-231-B-1	2	7.43281
ART108-2-1-1-B-B	2	4.98502
ART109-24-1-1-B-B	2	6.47572
ART129-11-B-1-B-B	2	7.59545
ART129-67-B-1-B-B	2	8.24691
ART143-114-B-1-B-B	2	5.91255
ART143-150-B-1-B-B	2	9.02878
ART143-160-B-1-B-B	2	5.16456
ART143-165-B-1-B-B	2	7.10335
ART143-16-B-1-B-B	2	7.11479
ART143-24-B-1-B-B	2	6.16526
ART143-44-B-1-B-B	2	9.26878
ART143-52-B-1-B-B	2	7.55315
ART143-64-B-1-B-B	2	8.43254
ART143-95-B-1-B-B	2	8.09605
ART216-128-B-1-B-B	2	7.23056
ART216-129-B-1-B-B	2	7.42362
ART216-133-B-1-B-B	2	7.09957
ART216-187-B-1-B-B	2	10.0088
ART216-195-B-1-B-B	2	6.3624
ART220-16-1-1-1-B	2	6.34135
ART254-1-1-1	2	7.07486
ART265-1-B-14-B-B	2	7.83281
ART265-1-B-1-B-B	2	7.86892
ART315-8-B-1-B-B	2	8.53792
ART354-6-1-1-1-B	2	7.14323
ART358-12-1-1-1-B	2	5.54772
ART362-19-1-1-1-B	2	8.00033
ART363-34-1-1-1-B	2	6.15594
ART370-15-1-1-1-B	2	8.54708
ART379-17-1-1-1-B	2	6.07713
ART385-14-1-1-1-B	2	7.23081
ART397-16-1-1-1-B	2	7.44596
ART397-5-2-1-1-B	2	7.3788
ART398-23-1-1-1-B	2	5.76147
ART398-5-1-1-1-B	2	6.40817
ART407-37-1-1-1-B	2	8.26167
ART424-12-1-1-1-B	2	5.68299
ART427-4-1-1-1-B	2	5.03679
ART478-13-3-1-1-B	2	6.50056
ART478-8-1-1-1-B	2	7.97047
ART483-10-1-1-1-B	2	6.11759
ART484-19-1-1-1-B	2	5.31797
ART486-25-1-1-1-B	2	6.22749
ART488-4-1-1-1-B	2	6.40246
ART491-10-1-1-1-B	2	6.69566
ART497-12-1-1-1-B	2	5.87399
ART66-6-1-1-B-B	2	6.40122
ART67-48-1-1-B-B	2	7.81347
ART84-35-1-1-B-B	2	7.85981
ART92-55-1-2-B-B	2	6.84128
FARO 44	2	4.74478
FARO 57	2	8.31441
FARO 66	2	5.99789
FARO 67	2	7.754
IR 93326:18-B-12-7-15-1RGA-2RGA-1-B-B	2	7.09494
IR 93327:11-B-8-8-17-1RGA-2RGA-1-B-B	2	5.96975
IR 93327:39-B-19-9-12-1RGA-2RGA-1-B-B	2	5.41213
IR 93327:42-B-17-17-13-1RGA-2RGA-1-B-B	2	6.97792
IR 93327:6-B-17-5-20-1RGA-2RGA-1-B-B	2	5.78921
IR 93327:7-B-16-4-9-1RGA-2RGA-1-B-B	2	7.65964
IR 93328:10-B-8-12-19-1RGA-2RGA-1-B-B	2	6.1308
IR 93328:11-B-12-17-25-1RGA-2RGA-1-B-B	2	6.5664
IR 93328:18-B-14-12-22-1RGA-2RGA-1-B-B	2	7.04985
IR 93328:21-B-13-15-18-1RGA-2RGA-1-B-B	2	6.38575
IR 93328:23-B-23-11-17-1RGA-2RGA-1-B-B	2	6.69671
IR 93328:24-B-25-8-15-1RGA-2RGA-1-B-B	2	4.0546
IR 93328:25-B-19-12-15-1RGA-2RGA-1-B-B	2	5.49253
IR 93328:27-B-19-8-21-1RGA-2RGA-1-B-B	2	4.36895
IR 93328:28-B-23-13-21-1RGA-2RGA-1-B-B	2	4.41714
IR 93328:31-B-13-3-13-1RGA-2RGA-1-B-B	2	6.90849
IR 93328:32-B-21-8-5-1RGA-2RGA-1-B-B	2	6.06495
IR 93328:39-B-15-23-14-1RGA-2RGA-1-B-B	2	6.02345
IR 93329:10-B-15-15-2-1RGA-2RGA-1-B-B	2	6.94669
IR 93329:11-B-18-22-16-1RGA-2RGA-1-B-B	2	5.24005
IR 93329:12-B-14-21-11-1RGA-2RGA-1-B-B	2	6.52715
IR 93329:36-B-21-9-14-1RGA-2RGA-1-B-B	2	5.82837
IR 93329:39-B-12-16-8-1RGA-2RGA-1-B-B	2	6.58477
IR 93329:42-B-14-16-18-1RGA-2RGA-1-B-B	2	6.37752
IR 93329:45-B-14-13-10-1RGA-2RGA-1-B-B	2	6.67378
IR 93329:53-B-4-21-23-1RGA-2RGA-1-B-B	2	7.03484
IR 93329:58-B-12-21-4-1RGA-2RGA-1-B-B	2	6.63101
IR 93330:14-B-15-11-21-1RGA-2RGA-1-B-B	2	7.26927
IR 93330:15-B-16-11-18-1RGA-2RGA-1-B-B	2	7.59112
IR 93330:36-B-25-23-15-1RGA-2RGA-1-B-B	2	6.87038
IR 93330:37-B-9-15-16-1RGA-2RGA-1-B-B	2	7.56469
IR 93330:49-B-14-19-16-1RGA-2RGA-1-B-B	2	5.84809
IR 93331:17-B-12-14-20-1RGA-2RGA-1-B-B	2	6.00511
IR 93331:24-B-17-16-18-1RGA-2RGA-1-B-B	2	6.80853
IR 93332:40-B-8-15-9-1RGA-2RGA-1-B-B	2	7.3387
IR 93332:45-B-8-23-19-1RGA-2RGA-1-B-B	2	5.05297
IR 93333:40-B-12-12-22-1RGA-2RGA-1-B-B	2	8.25867
IR 93333:42-B-17-20-20-1RGA-2RGA-1-B-B	2	7.5774
IR 93333:4-B-8-19-8-1RGA-2RGA-1-B-B	2	6.16041
IR 93334:12-B-20-12-1-1RGA-2RGA-1-B-B	2	5.8469
IR 93334:65-B-22-18-10-1RGA-2RGA-1-B-B	2	6.77369
IR 93335:22-B-12-13-13-1RGA-2RGA-1-B-B	2	5.31264
IR 93335:26-B-9-20-3-1RGA-2RGA-1-B-B	2	5.78575
IR 93335:37-B-3-3-13-1RGA-2RGA-1-B-B	2	6.68802
IR 93335:39-B-4-8-3-1RGA-2RGA-1-B-B	2	6.50439
IR 93335:41-B-10-9-4-1RGA-2RGA-1-B-B	2	6.75262
IR 93335:42-B-21-11-8-1RGA-2RGA-1-B-B	2	4.71228
IR 93335:4-B-3-6-7-1RGA-2RGA-1-B-B	2	7.36871
IR 93335:64-B-14-14-9-1RGA-2RGA-1-B-B	2	6.19361
IR 93335:66-B-17-17-14-1RGA-2RGA-1-B-B	2	6.36084
IR 93336:15-B-10-9-18-1RGA-2RGA-1-B-B	2	6.40458
IR 93336:23-B-15-21-6-1RGA-2RGA-1-B-B	2	6.3575
IR 93336:24-B-15-17-9-1RGA-2RGA-1-B-B	2	5.0131
IR 93336:61-B-3-19-7-1RGA-2RGA-1-B-B	2	6.88112
IR 93336:63-B-20-8-2-1RGA-2RGA-1-B-B	2	6.72573
IR 93336:65-B-3-14-10-1RGA-2RGA-1-B-B	2	6.62416
IR 93337:13-B-19-10-16-1RGA-2RGA-1-B-B	2	4.29898
IR 93337:26-B-12-24-14-1RGA-2RGA-1-B-B	2	6.56702
IR 93337:36-B-14-20-13-1RGA-2RGA-1-B-B	2	6.44528
IR 93337:48-B-18-20-13-1RGA-2RGA-1-B-B	2	6.70647
IR 93337:54-B-18-18-18-1RGA-2RGA-1-B-B	2	6.18434
IR 93338:31-B-9-14-18-1RGA-2RGA-1-B-B	2	5.94799
IR 93339:13-B-23-6-22-1RGA-2RGA-1-B-B	2	5.90297
IR 93339:23-B-18-17-18-1RGA-2RGA-1-B-B	2	7.88728
IR 93339:28-B-2-18-3-1RGA-2RGA-1-B-B	2	7.18242
IR 93339:31-B-17-4-19-1RGA-2RGA-1-B-B	2	5.56094
IR 93339:50-B-20-22-10-1RGA-2RGA-1-B-B	2	7.7472
IR 93339:52-B-16-24-9-1RGA-2RGA-1-B-B	2	6.15088
IR 93339:53-B-8-23-8-1RGA-2RGA-1-B-B	2	5.97847
IR 93340:10-B-11-11-10-1RGA-2RGA-1-B-B	2	7.06424
IR 93340:19-B-13-16-11-1RGA-2RGA-1-B-B	2	6.35656
IR 93340:1-B-10-13-10-1RGA-2RGA-1-B-B	2	7.05243
IR 93340:60-B-4-5-19-1RGA-2RGA-1-B-B	2	7.87344
IR 93340:6-B-20-18-12-1RGA-2RGA-1-B-B	2	6.29836
IR 93340:7-B-22-14-21-1RGA-2RGA-1-B-B	2	7.11333
IR 93341:12-B-6-7-20-1RGA-2RGA-1-B-B	2	6.71226
IR 93341:1-B-20-10-23-1RGA-2RGA-1-B-B	2	6.6993
IR 93341:44-B-12-21-13-1RGA-2RGA-1-B-B	2	6.74098
IR 93341:46-B-18-21-18-1RGA-2RGA-1-B-B	2	5.42996
IR 93341:48-B-10-12-20-1RGA-2RGA-1-B-B	2	7.05534
IR 93341:49-B-9-13-9-1RGA-2RGA-1-B-B	2	6.67338
IR 93341:50-B-14-10-20-1RGA-2RGA-1-B-B	2	5.26479
IR 93341:53-B-11-19-21-1RGA-2RGA-1-B-B	2	6.32349
IR 93341:60-B-8-9-9-1RGA-2RGA-1-B-B	2	6.43138
IR 93342:15-B-23-18-22-1RGA-2RGA-1-B-B	2	5.38463
IR 93342:22-B-23-21-17-1RGA-2RGA-1-B-B	2	7.3801
IR 93342:32-B-18-14-9-1RGA-2RGA-1-B-B	2	7.65082
IR 93342:33-B-19-22-7-1RGA-2RGA-1-B-B	2	6.91817
IR 93343:11-B-8-7-20-1RGA-2RGA-1-B-B	2	7.03409
IR 93343:14-B-12-5-20-1RGA-2RGA-1-B-B	2	5.97059
IR 93343:15-B-9-11-16-1RGA-2RGA-1-B-B	2	6.29363
IR 93343:24-B-14-7-16-1RGA-2RGA-1-B-B	2	4.43332
IR 93343:25-B-18-5-8-1RGA-2RGA-1-B-B	2	6.96374
IR 93343:43-B-16-21-17-1RGA-2RGA-1-B-B	2	4.83989
IR 93343:56-B-17-8-17-1RGA-2RGA-1-B-B	2	5.93769
IR 93345:1-B-16-3-12-1RGA-2RGA-1-B-B	2	5.69194
IR 93346:28-B-19-6-2-1RGA-2RGA-1-B-B	2	6.55168
IR 93347:14-B-8-3-22-1RGA-2RGA-1-B-B	2	5.85643
IR 93347:19-B-3-2-21-1RGA-2RGA-1-B-B	2	6.04234
IR 93347:3-B-11-4-10-1RGA-2RGA-1-B-B	2	4.63981
IR 93347:5-B-7-3-10-1RGA-2RGA-1-B-B	2	7.0151
IR 93348:32-B-15-9-5-1RGA-2RGA-1-B-B	2	6.74504
IR 93348:37-B-19-2-19-1RGA-2RGA-1-B-B	2	6.86079
IR 93349:19-B-8-19-6-1RGA-2RGA-1-B-B	2	5.91147
IR 93349:31-B-4-11-21-1RGA-2RGA-1-B-B	2	6.22863
IR 93349:33-B-19-12-7-1RGA-2RGA-1-B-B	2	6.49944
IR 93349:38-B-16-15-6-1RGA-2RGA-1-B-B	2	8.59332
IR 93349:4-B-11-21-22-1RGA-2RGA-1-B-B	2	7.08251
IR 93350:10-B-2-7-9-1RGA-2RGA-1-B-B	2	5.54286
IR 93350:22-B-18-22-12-1RGA-2RGA-1-B-B	2	6.42525
IR 93350:31-B-21-9-21-1RGA-2RGA-1-B-B	2	6.7394
IR 93350:35-B-14-19-2-1RGA-2RGA-1-B-B	2	6.74333
IR 93350:8-B-8-7-23-1RGA-2RGA-1-B-B	2	6.60113
IR 93352:5-B-20-9-23-1RGA-2RGA-1-B-B	2	7.07467
IR 93353:13-B-17-14-24-1RGA-2RGA-1-B-B	2	5.67873
IR 93353:19-B-21-21-2-1RGA-2RGA-1-B-B	2	5.43206
IR 93353:32-B-21-17-1-1RGA-2RGA-1-B-B	2	7.09688
IR 93353:34-B-17-7-19-1RGA-2RGA-1-B-B	2	7.40022
IR 93353:48-B-21-12-23-1RGA-2RGA-1-B-B	2	6.06055
IR 93354:14-B-9-8-6-1RGA-2RGA-1-B-B	2	6.65059
IR 93354:16-B-13-21-19-1RGA-2RGA-1-B-B	2	6.97186
IR 93354:18-B-22-16-21-1RGA-2RGA-1-B-B	2	7.76185
IR 93354:20-B-17-3-8-1RGA-2RGA-1-B-B	2	5.3259
IR 93354:28-B-19-23-14-1RGA-2RGA-1-B-B	2	7.61493
IR 93354:29-B-5-7-9-1RGA-2RGA-1-B-B	2	6.94288
IR 93354:32-B-19-20-18-1RGA-2RGA-1-B-B	2	5.09103
IR 93354:35-B-18-17-12-1RGA-2RGA-1-B-B	2	5.04617
IR 93355:2-B-12-5-13-1RGA-2RGA-1-B-B	2	7.24612
IR 93355:3-B-12-20-8-1RGA-2RGA-1-B-B	2	6.30805
IR 93356:13-B-8-8-2-1RGA-2RGA-1-B-B	2	6.87297
IR 93356:15-B-3-19-11-1RGA-2RGA-1-B-B	2	5.86434
IR 93356:23-B-8-6-18-1RGA-2RGA-1-B-B	2	6.073
IR 93356:36-B-3-5-19-1RGA-2RGA-1-B-B	2	7.51853
IR 93356:7-B-5-24-12-1RGA-2RGA-1-B-B	2	6.66316
IR 93357:10-B-13-11-2-1RGA-2RGA-1-B-B	2	7.49565
IR 93357:11-B-7-19-3-1RGA-2RGA-1-B-B	2	7.40542
IR 93357:13-B-7-9-4-1RGA-2RGA-1-B-B	2	7.27173
IR 93357:15-B-8-19-2-1RGA-2RGA-1-B-B	2	5.90565
IR 93357:4-B-8-3-8-1RGA-2RGA-1-B-B	2	6.96055
IR 93358:18-B-8-4-7-1RGA-2RGA-1-B-B	2	6.99932
IR 93358:21-B-3-16-5-1RGA-2RGA-1-B-B	2	7.5538
IR1055-14-1-1	2	6.19527
Khao Hlan ON	2	1.73796
LOCAL CHECK (1302)	2	5.88403
Maviamizaha	2	4.5433
UPL RI 7 ::IRTP9897-61	2	5.37425
Xrapida	2	2.91581
0N332	1	3.50456
AR606H	1	7.49131
IR 93326:24-B-11-8-16-1RGA-2RGA-1-B-B	1	9.00681
IR 93326:25-B-6-13-22-1RGA-2RGA-1-B-B	1	8.07209
IR 93327:1-B-7-21-25-1RGA-2RGA-1-B-B	1	5.80863
IR 93327:36-B-23-8-15-1RGA-2RGA-1-B-B	1	4.85331
IR 93328:19-B-11-12-6-1RGA-2RGA-1-B-B	1	4.74552
IR 93329:44-B-8-20-4-1RGA-2RGA-1-B-B	1	5.53094
IR 93329:59-B-14-25-20-1RGA-2RGA-1-B-B	1	10.6623
IR 93329:7-B-11-6-14-1RGA-2RGA-1-B-B	1	7.83206
IR 93329:9-B-16-15-14-1RGA-2RGA-1-B-B	1	5.58639
IR 93330:41-B-10-17-14-1RGA-2RGA-1-B-B	1	5.06653
IR 93330:46-B-16-18-17-1RGA-2RGA-1-B-B	1	7.6498
IR 93330:47-B-13-9-5-1RGA-2RGA-1-B-B	1	7.1566
IR 93331:32-B-18-10-8-1RGA-2RGA-1-B-B	1	5.89141
IR 93332:29-B-18-10-23-1RGA-2RGA-1-B-B	1	5.13525
IR 93332:31-B-14-5-19-1RGA-2RGA-1-B-B	1	3.62257
IR 93332:42-B-12-19-6-1RGA-2RGA-1-B-B	1	3.73615
IR 93333:19-B-17-12-18-1RGA-2RGA-1-B-B	1	8.25291
IR 93333:1-B-10-3-20-1RGA-2RGA-1-B-B	1	4.1718
IR 93334:11-B-4-8-1-1RGA-2RGA-1-B-B	1	5.64539
IR 93334:45-B-22-7-15-1RGA-2RGA-1-B-B	1	5.81544
IR 93334:47-B-23-16-12-1RGA-2RGA-1-B-B	1	8.80014
IR 93334:50-B-12-21-5-1RGA-2RGA-1-B-B	1	7.67081
IR 93334:8-B-10-8-4-1RGA-2RGA-1-B-B	1	4.98095
IR 93335:21-B-20-23-8-1RGA-2RGA-1-B-B	1	6.78947
IR 93335:32-B-16-20-13-1RGA-2RGA-1-B-B	1	5.89739
IR 93335:34-B-13-8-16-1RGA-2RGA-1-B-B	1	10.506
IR 93335:48-B-15-5-15-1RGA-2RGA-1-B-B	1	5.56432
IR 93335:51-B-9-8-10-1RGA-2RGA-1-B-B	1	4.00578
IR 93335:54-B-4-20-8-1RGA-2RGA-1-B-B	1	8.2232
IR 93335:60-B-17-12-19-1RGA-2RGA-1-B-B	1	5.80699
IR 93335:68-B-11-13-22-1RGA-2RGA-1-B-B	1	6.62042
IR 93336:18-B-6-4-14-1RGA-2RGA-1-B-B	1	4.76723
IR 93336:28-B-14-14-15-1RGA-2RGA-1-B-B	1	9.43997
IR 93336:50-B-5-13-20-1RGA-2RGA-1-B-B	1	8.28258
IR 93336:51-B-20-10-6-1RGA-2RGA-1-B-B	1	8.41214
IR 93336:54-B-3-6-10-1RGA-2RGA-1-B-B	1	8.7168
IR 93337:16-B-11-22-20-1RGA-2RGA-1-B-B	1	7.69186
IR 93337:1-B-18-8-20-1RGA-2RGA-1-B-B	1	4.9359
IR 93337:28-B-9-3-20-1RGA-2RGA-1-B-B	1	5.82516
IR 93337:29-B-20-3-21-1RGA-2RGA-1-B-B	1	8.99588
IR 93337:4-B-19-10-19-1RGA-2RGA-1-B-B	1	8.21359
IR 93337:53-B-21-11-15-1RGA-2RGA-1-B-B	1	7.92188
IR 93337:59-B-21-20-21-1RGA-2RGA-1-B-B	1	5.71033
IR 93337:60-B-14-21-18-1RGA-2RGA-1-B-B	1	6.56531
IR 93337:8-B-12-15-19-1RGA-2RGA-1-B-B	1	6.37157
IR 93338:10-B-15-10-20-1RGA-2RGA-1-B-B	1	8.21962
IR 93338:14-B-21-9-5-1RGA-2RGA-1-B-B	1	5.96603
IR 93338:16-B-14-15-15-1RGA-2RGA-1-B-B	1	7.1107
IR 93338:33-B-21-12-14-1RGA-2RGA-1-B-B	1	5.68381
IR 93338:50-B-18-10-6-1RGA-2RGA-1-B-B	1	6.14233
IR 93339:26-B-6-16-11-1RGA-2RGA-1-B-B	1	6.75664
IR 93339:27-B-11-21-13-1RGA-2RGA-1-B-B	1	5.90343
IR 93339:32-B-23-12-18-1RGA-2RGA-1-B-B	1	6.32798
IR 93339:42-B-20-19-10-1RGA-2RGA-1-B-B	1	6.2087
IR 93340-14-B-21-17-12-1RGA-2RGA-1-B-B	1	6.963
IR 93341:16-B-10-11-3-1RGA-2RGA-1-B-B	1	6.74195
IR 93341:39-B-20-16-20-1RGA-2RGA-1-B-B	1	6.09228
IR 93341:55-B-18-2-12-1RGA-2RGA-1-B-B	1	6.58282
IR 93341:59-B-3-13-10-1RGA-2RGA-1-B-B	1	3.8098
IR 93342:11-B-11-7-8-1RGA-2RGA-1-B-B	1	7.23679
IR 93342:17-B-7-20-8-1RGA-2RGA-1-B-B	1	8.68504
IR 93342:20-B-7-20-7-1RGA-2RGA-1-B-B	1	6.695
IR 93342:25-B-10-20-6-1RGA-2RGA-1-B-B	1	5.99825
IR 93342:26-B-8-18-20-1RGA-2RGA-1-B-B	1	4.65651
IR 93342:37-B-21-18-8-1RGA-2RGA-1-B-B	1	4.91869
IR 93342:39-B-20-1-11-1RGA-2RGA-1-B-B	1	6.53839
IR 93342:6-B-6-3-18-1RGA-2RGA-1-B-B	1	6.41357
IR 93343:19-B-12-23-19-1RGA-2RGA-1-B-B	1	7.2905
IR 93343:27-B-14-19-12-1RGA-2RGA-1-B-B	1	5.65477
IR 93344:12-B-3-14-6-1RGA-2RGA-1-B-B	1	8.72081
IR 93347:12-B-3-5-8-1RGA-2RGA-1-B-B	1	10.4976
IR 93348:10-B-5-10-11-1RGA-2RGA-1-B-B	1	8.18098
IR 93349:14-B-6-5-4-1RGA-2RGA-1-B-B	1	6.6255
IR 93350:17-B-9-21-7-1RGA-2RGA-1-B-B	1	4.22843
IR 93350:26-B-12-23-21-1RGA-2RGA-1-B-B	1	5.15781
IR 93350:2-B-21-20-23-1RGA-2RGA-1-B-B	1	5.42553
IR 93350:43-B-23-16-12-1RGA-2RGA-1-B-B	1	5.80223
IR 93353:15-B-3-22-7-1RGA-2RGA-1-B-B	1	7.80394
IR 93353:18-B-16-21-6-1RGA-2RGA-1-B-B	1	6.3006
IR 93353:28-B-23-23-21-1RGA-2RGA-1-B-B	1	4.65765
IR 93353:38-B-6-19-8-1RGA-2RGA-1-B-B	1	5.2852
IR 93353:51-B-8-4-9-1RGA-2RGA-1-B-B	1	6.51841
IR 93353:8-B-1-5-9-1RGA-2RGA-1-B-B	1	5.69888
IR 93354:17-B-5-18-17-1RGA-2RGA-1-B-B	1	9.69371
IR 93354:5-B-4-9-17-1RGA-2RGA-1-B-B	1	5.47912
IR 93356:25-B-5-5-12-1RGA-2RGA-1-B-B	1	4.41008
IR 93356:35-B-22-13-7-1RGA-2RGA-1-B-B	1	6.44203
IR 93358:12-B-8-7-23-1RGA-2RGA-1-B-B	1	6.5246
IR 93358:1-B-12-6-4-1RGA-2RGA-1-B-B	1	6.2626
IR 93358:20-B-5-20-7-1RGA-2RGA-1-B-B	1	4.11672
IR 93358:22-B-21-16-7-1RGA-2RGA-1-B-B	1	7.01845
IR 93358:28-B-22-2-12-1RGA-2RGA-1-B-B	1	7.48672
IR 93358:3-B-3-12-11-1RGA-2RGA-1-B-B	1	6.65143
IR 93358:4-B-21-4-3-1RGA-2RGA-1-B-B	1	6.18107
Swarma	1	3.91344
Taya	1	5.93651
Tiliara	1	2.36913
Tovolahy reboka	1	5.08805
Xfaneva	1	3.91421
