# Supplementary material for: Deep Learning Enables Instant and Versatile Estimation of Rice Yield Using Ground-Based RGB Images
Source: Plant Phenomics. 2023 Jul 28;5:0073. doi: 10.34133/plantphenomics.0073 (PMC10795498; doi:10.34133/plantphenomics.0073)
Supplement: Supplementary 1 — Tables S1 to S3 Figs. S1 to S8 [file plantphenomics.0073.f1.zip › Supplementary Table S3.xlsx]

## Sheet: locations
	Table S3. The list of locations where the rice canopy image and yield was collected
	Country	Locations	Latitude	Longitude
	Côte d'Ivoire	M`be	7.87N	5.11W
	Senegal	Fanaye	16.53N	15.18W
	Senegal	Ndiaye	16.18N	16.25W
	Japan	Kyoto	35.2N	135.47E
	Japan	Akie, Kaizu	35.22N	136.67E
	Japan	Kire, Ibi	35.55N	136.62E
	Japan	Shimoike, Kaizu	35.25N	136.59E
	Japan	Kabuchi, Hichiso	35.60N	137.09E
	Japan	Kanayama, Gero	35.64N	137.11E
	Japan	Yoro, Yoro	35.26N	136.59E
	Japan	Tsukuba	36.03N	140.04E
	Japan	Ishigaki	24.38N	124.20E
	Japan	Tokyo	35.41N	139.29E
	Japan	Sendai	38.22N	140.98E
	Madagascar	Marovoay	16.17S	46.68E
	Madagascar	Ambohibary	19.60S to 19.62S	47.18E to 47.19E
	Madagascar	Behenjy	19.19S	47.49E
	Nigeria	Ibadan	7.49N	3.91E
	Tanzania	Moshi	3.45S	37.38E
	Kenya	Mwea	0.65S	37.37E
